# Supplementary material for: Metabolomics Benefits from Orbitrap GC–MS—Comparison of Low- and High-Resolution GC–MS
Source: Metabolites. 2020 Apr 4;10(4):143. doi: 10.3390/metabo10040143 (PMC7254393; doi:10.3390/metabo10040143)
Supplement: Supplementary file 1 [file metabolites-10-00143-s001.zip]

Archive with 2 entries (2 files):
- metabolites-681227.pdf
- R pipeline.txt
